# Supplementary material for: RTP801 interacts with the tRNA ligase complex and dysregulates its RNA ligase activity in Alzheimer’s disease
Source: Nucleic Acids Res. 2024 Sep 12;52(18):11158–76. doi: 10.1093/nar/gkae776 (PMC11472047; doi:10.1093/nar/gkae776)
Supplement: gkae776_Supplemental_Files [file gkae776_supplemental_files.zip]

Archive with 2 entries (2 files):
- Supplementary figures.pdf
- Supplementary tables NAR.pdf
